# Supplementary material for: Lactobacillus casei CCFM1074 Alleviates Collagen-Induced Arthritis in Rats via Balancing Treg/Th17 and Modulating the Metabolites and Gut Microbiota
Source: Front Immunol. 2021 May 17;12:680073. doi: 10.3389/fimmu.2021.680073 (PMC8165437; doi:10.3389/fimmu.2021.680073)
Supplement: Supplementary file 3 [file Table_1.xlsx]

## Sheet: Sheet1
Table S1
	Metabolites	Molecular Weight	RT (min)	Fold Change	VIP	p
Control vs. CIA	1-[(8Z,11Z,14Z)-icosatrienoyl]-sn-glycero-3-phosphocholine	545.35	9.863	1.638	4.224	0.002
	1-Palmitoyl-2-hydroxy-sn-glycero-3-PE	453.29	9.722	1.641	1.231	0.004
	1-Palmitoyl-2-hydroxy-sn-glycero-3-PE	453.29	9.927	1.461	2.803	0.002
	1-stearoyl-sn-glycero-3-phosphoethanolamine	481.32	11.051	1.287	1.279	0.015
	4-{(Z)-[(4E,7Z,16Z,19Z)-1-Hydroxy-4,7,10,13,16,19-docosahexaen-1-ylidene]amino}butanoic acid	413.29	7.877	4.705	1.317	0.009
	4-ethylphenylsulfonic acid	202.03	5.567	0.208	1.002	0.026
	4-vinylphenol sulfate	200.01	5.348	13.308	1.405	0.002
	7alpha-Hydroxy-3-oxochol-4-en-24-oic acid	388.26	7.067	3.807	1.132	0.015
	Docosapentaenoic acid	330.26	11.025	1.656	2.358	0.009
	D-pantothenic acid	219.11	2.521	1.424	1.339	0.015
	Glycochenodeoxycholic acid	449.31	7.874	3.876	3.421	0.009
	LysoPC(18:3(9Z,12Z,15Z))	517.32	9.074	1.61	1.919	0.026
	LysoPC(22:4(7Z,10Z,13Z,16Z))	571.36	10.23	1.323	1.228	0.041
	N-(3,7,12-Trihydroxy-24-oxocholan-24-yl)glycine	465.31	6.486	3.958	1.439	0.041
	Taurodeoxycholic Acid	499.3	6.782	5.08	1.937	0.026
	Trichloroacetic acid	161.9	2.123	1.147	1.345	0.026
CIA vs. MTX	1-(4-methyl-2-pyridyl)pyrrolidine-2,5-dione	190.07	0.925	1.643	1.186	0.026
	1,5-Isoquinolinediol	161.05	4.831	4.346	1.232	0.015
	1-Linoleoyl-sn-glycero-3-phosphocholine	519.33	9.336	1.485	5.649	0.009
	1-Palmitoyl-2-hydroxy-sn-glycero-3-PE	453.29	9.722	1.865	1.229	0.009
	1-Palmitoyl-2-hydroxy-sn-glycero-3-PE	453.29	9.927	1.921	2.765	0.002
	1-stearoyl-sn-glycero-3-phosphoethanolamine	481.32	10.824	1.98	1.144	0.004
	1-stearoyl-sn-glycero-3-phosphoethanolamine	481.32	11.051	1.763	1.743	0.004
	2-Amino-1,3,4-octadecanetriol	317.29	9.71	2.029	2.396	0.015
	2-Amino-6-({[2,3,4-trihydroxy-5-(hydroxymethyl)tetrahydro-2-furanyl]methyl}amino)hexanoic acid (non-preferred name)	308.16	0.782	0.425	2.045	0.026
	2-linoleoyl-sn-glycero-3-phosphoethanolamine	477.29	9.465	3.052	1.937	0.004
	3-(2,4-Cyclopentadien-1-ylidene)-5alpha-androstan-17beta-ol	338.26	8.855	2.108	1.248	0.015
	3b,7a-Dihydroxy-5b-cholanoic acid	392.29	8.853	2.561	4.206	0.004
	4-{(Z)-[(4E,7Z,16Z,19Z)-1-Hydroxy-4,7,10,13,16,19-docosahexaen-1-ylidene]amino}butanoic acid	413.29	7.877	2.851	1.017	0.041
	5b-estran-3a,17b-diol	278.22	8.639	2.191	1.061	0.026
	5-Methoxyindole	147.07	5.754	1.86	1.072	0.009
	9-Oxo-10(E),12(E)-octadecadienoic acid	294.22	9.876	3.319	1.315	0.002
	9-Pentofuranosyl-3,9-dihydro-1H-purine-2,6-dione	284.08	1.446	8.105	1.558	0.009
	alpha-Ketoglutaric acid	146.02	0.783	0.809	1.358	0.041
	Androstenediol 3-tetrahydropyranyl ether	374.28	8.854	2.016	6.676	0.009
	Arachidonic acid	304.24	10.235	3.246	1.068	0.002
	Bis(4-ethylbenzylidene)sorbitol	414.21	8.31	4.09	1.981	0.009
	D-(+)-Proline	115.06	0.888	1.32	4.224	0.002
	Daidzein	254.06	6.113	6.004	1.85	0.009
	Dambonitol	208.09	2.494	3.23	1.134	0.041
	Deoxycholic Acid	392.29	7.328	2.76	2.098	0.002
	dinotefuran	202.11	0.897	0.069	1.061	0.015
	Docosahexaenoic acid ethyl ester	356.27	8.854	1.969	5.968	0.009
	E-64	357.2	4.458	3.209	1.158	0.026
	Glycochenodeoxycholic acid	449.31	7.874	2.57	2.697	0.041
	Istamycin C1	431.27	4.767	1.543	1.994	0.015
	L-Glutamic acid	147.05	0.94	1.707	2.77	0.026
	LysoPC(18:3(9Z,12Z,15Z))	517.32	8.965	1.602	1.156	0.041
	Methionine	149.05	0.939	1.367	1.897	0.041
	N-(tert-Butoxycarbonyl)-L-leucine	231.15	3.7	2.073	1.076	0.002
	PEG n6	282.17	4.163	1.925	2.523	0.026
	PEG n7	326.19	4.404	1.673	2.221	0.041
	PEG n8	370.22	4.584	1.593	2.299	0.041
	Phenylacetylglycine	193.07	4.912	0.593	1.06	0.015
	Ricinoleic Acid	298.25	9.851	2.672	1.201	0.009
	Taurochenodeoxycholic acid	499.3	6.839	3.111	2.99	0.041
	THTC	132.02	0.947	1.515	2.195	0.004
CIA vs. CCFM1074	1-(Propyldisulfanyl)-1-(propylsulfinyl)propane	240.07	7.747	1.752	1.046	0.041
	cis-5,8,11,14,17-Eicosapentaenoic acid	302.23	10.085	1.712	1.538	0.041
	D-(+)-Pyroglutamic Acid	129.04	1.174	1.331	1.537	0.041
	Dambonitol	208.09	2.494	8.424	1.009	0.009
	DL-Carnitine	161.11	0.882	1.274	3.026	0.041
	Docosapentaenoic acid	330.26	11.025	1.678	1.771	0.015
	Glycochenodeoxycholic acid	449.31	7.874	4.038	2.271	0.009
	Istamycin C1	431.27	4.767	0.477	2.966	0.009
	NP-004713	218.17	7.776	0.22	1.26	0.004
	PEG n13	607.38	5.144	0.357	4.726	0.002
	PEG n14	651.41	5.221	0.427	5.365	0.002
	PEG n15	695.43	5.294	0.511	5.901	0.002
	PEG n16	739.46	5.36	0.579	5.587	0.002
	PEG n5	238.14	3.745	2.435	1.747	0.015
	PEG n6	282.17	4.163	2.026	1.821	0.015
	PEG-4	194.12	2.403	3.015	1.38	0.009
	Samandarin	305.24	7.775	0.151	2.573	0.004
CIA vs. CCFM1075	1,5-Isoquinolinediol	161.05	4.831	21.401	1.34	0.002
	1-Palmitoyl-2-hydroxy-sn-glycero-3-PE	453.29	9.927	1.585	2.193	0.026
	2,4,6-Octatriyn-1-ol	118.04	1.242	0.798	1.566	0.026
	2-linoleoyl-sn-glycero-3-phosphoethanolamine	477.29	9.465	1.969	1.453	0.041
	2-Methyl-1-sulfanyl-1-butanol	120.06	0.788	2.659	1.105	0.015
	2-Methyl-6-phenylpyrimidin-4-ol	186.08	4.222	0.252	1.341	0.015
	2-Methylhippuric acid	193.07	2.995	0.122	1.101	0.004
	3-(3,4-dihydroxyphenyl)propanoic acid	164.05	1.242	0.723	4.093	0.026
	3b,7a-Dihydroxy-5b-cholanoic acid	392.29	8.853	2.388	3.784	0.041
	4-aminocatechol	125.05	1.784	0.12	1.267	0.004
	4-Hydroxybenzotriazole	135.04	0.884	1.338	1.177	0.026
	4-Hydroxyprolylalanine	202.1	1.454	0.016	1.818	0.002
	5b-estran-3a,17b-diol	278.22	8.639	2.905	1.102	0.009
	6-Methoxyquinoline	159.07	4.224	0.287	1.222	0.026
	6-Oxo-pipecolinic acid	143.06	1.756	0.177	5.984	0.009
	9-Oxo-10(E),12(E)-octadecadienoic acid	294.22	9.876	2.375	1.181	0.004
	9-Pentofuranosyl-3,9-dihydro-1H-purine-2,6-dione	284.08	1.446	8.942	1.547	0.002
	Anserine	240.12	0.789	2.666	1.074	0.015
	Arachidonic acid	304.24	10.235	3.099	1.155	0.015
	Bis(4-ethylbenzylidene)sorbitol	414.21	8.31	2.664	1.612	0.026
	Calystegin A3	159.09	4.741	0.093	1.528	0.004
	Cytidine	243.09	0.9	0.409	1.156	0.002
	D-(+)-Erythrose	120.04	0.879	1.54	1.024	0.026
	D-(+)-Proline	115.06	0.888	1.383	4.426	0.002
	Daidzein	254.06	6.113	13.426	1.905	0.002
	Deoxycholic Acid	392.29	7.328	2.667	1.554	0.004
	Deoxyvasicinone	186.08	5.409	0.108	1.098	0.015
	dinotefuran	202.11	0.897	0.042	1.609	0.009
	DL-Carnitine	161.11	0.882	1.298	3.456	0.015
	DL-Tryptophan	204.09	5.412	0.121	1.806	0.009
	DL-β-Leucine	131.09	1.213	0.804	2.316	0.004
	Ectoine	142.07	0.892	0.132	3.41	0.002
	Ethosuximide	141.08	4.91	0.152	1.15	0.004
	Gentioflavine	193.07	5.198	0.114	1.734	0.009
	Hexose	180.06	0.881	1.61	2.332	0.041
	HIAA	191.06	2.203	1.71	1.744	0.015
	Isoquinoline	129.06	5.411	0.135	1.135	0.026
	L-Isoleucine	131.09	1.401	0.814	4.821	0.041
	L-Kynurenine	208.08	2.201	1.722	1.578	0.015
	L-Phenylalanine	165.08	5.199	0.103	1.439	0.009
	L-Tyrosine	181.07	1.24	0.797	2.83	0.041
	LysoPC(22:4(7Z,10Z,13Z,16Z))	571.36	10.23	0.807	1.243	0.015
	N~2~-Acetyl-L-ornithine	174.1	0.893	0.122	3.881	0.002
	N-Acetylvaline	159.09	4.91	0.085	2.165	0.004
	N-Benzylformamide	135.07	1.251	0.81	1.407	0.041
	Nicotinamide	122.05	1.162	1.282	1.582	0.004
	N-Isovalerylglycine	159.09	1.881	0.11	1.335	0.004
	Prolylleucine	228.15	1.486	2.213	2.073	0.004
	Ricinoleic Acid	298.25	9.851	4.045	1.307	0.004
	Tetrahydrocorticosterone	350.25	8.063	1.816	2.581	0.015
	trans-3-Indoleacrylic acid	187.06	5.411	0.133	1.461	0.009
